# Supplementary material for: PI3K/mTOR Dual Inhibitor Pictilisib Stably Binds to Site I of Human Serum Albumin as Observed by Computer Simulation, Multispectroscopic, and Microscopic Studies
Source: Molecules. 2022 Aug 9;27(16):5071. doi: 10.3390/molecules27165071 (PMC9413508; doi:10.3390/molecules27165071)
Supplement: Supplementary file 1 [file molecules-27-05071-s001.zip]

Archive with 1 entries (1 files):
- molecules-1816003-supplementary.pdf
